# Supplementary material for: The characteristics of the frequent exacerbator with chronic bronchitis phenotype and non-exacerbator phenotype in patients with chronic obstructive pulmonary disease: a meta-analysis and system review
Source: BMC Pulm Med. 2020 Apr 23;20:103. doi: 10.1186/s12890-020-1126-x (PMC7181594; doi:10.1186/s12890-020-1126-x)
Supplement: Supplementary file 1 — Additional file 1: Figure S1. Sensitivity analysis of Difference of FEV1%pred between the FE-CB and the NE phenotypes. Forest plots of the sensitivity analysis for difference of FEV1%pred between the FE-CB and the NE phenotypes. Figure S2. Difference of the quantity of cigarettes smoked (pack-years) between the FE-CB and the NE phenotypes. Forest plots of the difference of the quantity of cigarettes smoked (pack-years) between the FE-CB and the NE phenotypes. Figure S3. Difference of CAT score between the FE-CB and the NE phenotypes. Forest plots of the difference of cat score between the FE-CB and the NE phenotypes. Figure S4. Sensitivity analysis of CAT between the FE-CB and the NE phenotypes. Forest plots of the sensitivity analysis for CAT between the FE-CB and the NE phenotypes. Difference of mMRC score between the FE-CB and the NE phenotypes. Forest plots of the difference of mMRC score between the FE-CB and the NE phenotypes. Figure S6. Sensitivity analysis of mMRC between the FE-CB and the NE phenotypes. Forest plots of the sensitivity analysis for mMRC between the FE-CB and the NE phenotypes. Figure S7. Difference of BMI between the FE-CB and the NE phenotypes. Forest plots of the difference of BMI between the FE-CB and the NE phenotypes. Figure S8. Sensitivity analysis of BMI between the FE-CB and the NE phenotypes. Forest plots of the sensitivity analysis of BMI between the FE-CB and the NE phenotypes. Figure S9. Difference of BODEx between the FE-CB and the NE phenotypes. Forest plots of the difference of BODEx between the FE-CB and the NE phenotypes. Figure S10. Difference of Charlson comorbidity index between the FE-CB and the NE phenotypes. Forest plots of the difference of Charlson comorbidity index between the FE-CB and the NE phenotypes. Flow Diagram. PRISMA 2009 Flow Diagram. The screening procedure the study. Table S1. Excluded list. List of excluded full-text articles. Table S2. Other indices. Other indices in different phenotyp. Text S1. Litera [file 12890_2020_1126_MOESM1_ESM.zip › Table S2R4.xlsx]

## Sheet: Pack-years
	FE-CB			NE
	MD	SD	n1	MD	SD	n2
Alcázar-Navarrete, B.2016	45	17	34	42	15	34
Arkhipov, V.2017	41.7	20.7	415	40.7	20.1	398
Calle Rubio, M.2017	42.8	21.2	188	42.9	23.6	307
Chee-Shee Chai2019	43.9	27.9	75	42.3	30.4	54
Cosio, B. G.2016	60.8	30	99	56.3	28.7	550
Miravitlles, M.2015	45.1	24	602	39.9	23.2	1894

## Sheet: CAT
	FE-CB			NE
	MD	SD	n1	MD	SD	n2
Alcázar-Navarrete, B.2016	21	8.2	34	17	7.2	34
Arkhipov, V.2017	24.7	7.5	415	19.7	7	398
Calle Rubio, M.2017	21.9	7.7	188	13.3	7.1	307
Chee-Shee Chai2019	23.6	8	75	18	8	54
Corlateanu, A.2017	27.3	6.96	138	24.1	7.21	175
Cosio, B. G.2016	17.14	8.2	99	11.74	7	550
Koblizek, V.2017	22.2	7.5	687	15.8	7.3	2125
Miravitlles, M.2015	23.3	7.7	602	17.9	8.1	1894

## Sheet: BMI
	FE-CB			NE
	MD	SD	n1	MD	SD	n2
Alcázar-Navarrete, B.2016	30	3.61	34	31	6.6	34
Arkhipov, V.2017	25.8	5.3	415	26.5	5.1	398
Calle Rubio, M.2017	28.3	4.5	188	27.2	4.3	307
Cosio, B. G.2016	27.8	4.8	99	28	5.7	550
Golpe, R.2018	28.5	4.9	194	28.5	5.5	531
Koblizek, V.2017	26.5	5.6	687	27.4	5.7	2125
Miravitlles, M.2015	27.9	4.5	602	27.7	4.2	1894

## Sheet: mMRC
	FE-CB			NE
	MD	SD	n1	MD	SD	n2
Calle Rubio, M.2017	2.1	0.8	188	1.5	0.8	307
Chee-Shee Chai2019	2.7	1.1	75	1.8	1.3	54
Koblizek, V.2017	2.5	0.9	687	1.8	1	2125
Miravitlles, M.2015	2.3	0.9	602	1.5	0.9	1894

## Sheet: BODEx
	FE-CB			NE
	MD	SD	n1	MD	SD	n2
Calle Rubio, M.2017	4	1.9	188	2.4	1.6	307
Golpe, R.2018	3.5	1.9	194	2	1.5	531
Miravitlles, M.2015	4.5	1.8	602	2.3	1.6	1894

## Sheet: Exacerbations in previous year
	FE-CB			NE
study	MD	SD	n1	MD	SD	n2
Calle Rubio, M.2017	3.6	1.7	188	0.7	0.7	307
Chee-Shee Chai2019	4.8	6.8	75	0.5	1.8	54
Koblizek, V.2017	3	1.8	687	0.4	0.5	2125
Miravitlles, M.2015	2.7	0.9	602	0.4	0.5	1894

## Sheet: charlson
	FE-CB			NE
study	MD	SD	n1	MD	SD	n2
Cosio, B. G.2016	1.6	1.7	99	1.2	1.5	550
Golpe, R.2018	2.2	1.5	194	1.8	1.2	531
Miravitlles, M.2015	1.7	1.4	602	1.2	1.1	1894

## Sheet: sex
	FE-CB			NE
	total	male	femal	total	male	femal
Alcázar-Navarrete, B.2016	34	32	2	34	29	5
Arkhipov, V.2017	415	356	59	398	347	51
Calle Rubio, M.2017	188	157	31	307	255	52
Chee-Shee Chai2019	75	70	5	54	50	4
Cosio, B. G.2016	99	85	14	550	460	90
Golpe, R.2018	194	167	27	531	433	98
Koblizek, V.2017	687	494	193	2125	1500	625
Miravitlles, M.2015	602	514	88	1894	1617	277
Pan Qing2016	267	217	50	82	68	14
