# Supplementary material for: The characteristics of the frequent exacerbator with chronic bronchitis phenotype and non-exacerbator phenotype in patients with chronic obstructive pulmonary disease: a meta-analysis and system review
Source: BMC Pulm Med. 2020 Apr 23;20:103. doi: 10.1186/s12890-020-1126-x (PMC7181594; doi:10.1186/s12890-020-1126-x)
Supplement: Supplementary file 1 — Additional file 1: Figure S1. Sensitivity analysis of Difference of FEV1%pred between the FE-CB and the NE phenotypes. Forest plots of the sensitivity analysis for difference of FEV1%pred between the FE-CB and the NE phenotypes. Figure S2. Difference of the quantity of cigarettes smoked (pack-years) between the FE-CB and the NE phenotypes. Forest plots of the difference of the quantity of cigarettes smoked (pack-years) between the FE-CB and the NE phenotypes. Figure S3. Difference of CAT score between the FE-CB and the NE phenotypes. Forest plots of the difference of cat score between the FE-CB and the NE phenotypes. Figure S4. Sensitivity analysis of CAT between the FE-CB and the NE phenotypes. Forest plots of the sensitivity analysis for CAT between the FE-CB and the NE phenotypes. Difference of mMRC score between the FE-CB and the NE phenotypes. Forest plots of the difference of mMRC score between the FE-CB and the NE phenotypes. Figure S6. Sensitivity analysis of mMRC between the FE-CB and the NE phenotypes. Forest plots of the sensitivity analysis for mMRC between the FE-CB and the NE phenotypes. Figure S7. Difference of BMI between the FE-CB and the NE phenotypes. Forest plots of the difference of BMI between the FE-CB and the NE phenotypes. Figure S8. Sensitivity analysis of BMI between the FE-CB and the NE phenotypes. Forest plots of the sensitivity analysis of BMI between the FE-CB and the NE phenotypes. Figure S9. Difference of BODEx between the FE-CB and the NE phenotypes. Forest plots of the difference of BODEx between the FE-CB and the NE phenotypes. Figure S10. Difference of Charlson comorbidity index between the FE-CB and the NE phenotypes. Forest plots of the difference of Charlson comorbidity index between the FE-CB and the NE phenotypes. Flow Diagram. PRISMA 2009 Flow Diagram. The screening procedure the study. Table S1. Excluded list. List of excluded full-text articles. Table S2. Other indices. Other indices in different phenotyp. Text S1. Litera [file 12890_2020_1126_MOESM1_ESM.zip › Table S1R4.xlsx]

## Sheet: excluded list
NO.	First author	Published year	Full title	Excluded reson
1	Juan Antonio Riesco	2017	Active smoking and COPD phenotype: distribution and impact on prognostic factors	Unable to extract data
2	Aleksander Kania	2018	Distribution and characteristics of COPD phenotypes-results from the Polish sub-cohort of the POPE study	Unable to extract data
3	Bernardino Alcázar-Navarrete	2018	Geographic variations of the prevalence and distribution of COPD phenotypes in Spain:“the ESPIRAL-ES study”	No Relevant outcome indicators
4	Gabriele Reiger	2018	Phenotypes of COPD in an Austrian population-National data from the POPE study	Unable to extract data
5	Jose´ Luis Izquierdo-Alonso	2013	Prevalence and characteristics of three clinical phenotypes of chronic obstructive pulmonary disease (COPD)	Unable to extract data
6	Chatterjee, S.	1995	Pulrnonary Function Different Categories of Chronic of Obstructive Pulmonary Diseases in Railway Workers of Eastern India	control settings are unreasonable
7	Julio Hernández Vázquez	2018	COPD phenotypes: differences in survival	Unable to extract data
